# Supplementary material for: New insights into morphological adaptation in common mole‐rats (Cryptomys hottentotus hottentotus) along an aridity gradient
Source: Ecol Evol. 2024 Apr 21;14(4):e11301. doi: 10.1002/ece3.11301 (PMC11033624; doi:10.1002/ece3.11301)
Supplement: Supplementary file 1 — Data S1. [file ECE3-14-e11301-s004.xlsx]

## Sheet: bodydata
Individual	Population	Colony	Sex	AgeClass	Body mass	BL	SH	HI	TI	BI	FL	FT	FP	HL	HT	HP
CHH-H41	Darling	E	F	1	42	101.64	27	26.82	3.93	7.63	28.3	17.74	15.13	25.13	21.26	19.21
CHH-H42	Darling	E	M	4	80	121.88	32.78	29.53	6.29	10.71	38.86	21.9	18.55	37.03	25.5	22.86
CHH-H43	Darling	E	F	1	39	97.75	28.13	26.6	4.24	7.71	31.53	17.24	15.43	25.79	22.37	18.24
CHH-H55	Darling	B	M	2	50	105.68	24.44	24.15	3.87	8.38	30.81	18.87	12.97	32.01	22.42	20.83
CHH-H56	Darling	B	M	1	47	103.56	32.44	27.2	4.06	9.12	30.34	17.25	15.33	32.18	20.91	18.78
CHH-H59	Darling	D	M	2	60	108.95	25.96	25.57	5.08	9.28	34.23	20.84	17.2	30.47	22.08	20.42
CHH-H60	Darling	D	M	2	31	87.5	19.96	18.61	4.51	6.35	26.7	17.73	12.22	25.64	21.68	18.81
CHH-H61	Darling	A	M	1	76	113.93	25.06	26.42	4.89	10.33	35.4	19.8	14.6	31.68	23.68	20.34
CHH-H62	Darling	C	F	2	66	108.86	29.65	27.39	4.92	9.71	30.25	18.81	13.61	29.55	18.98	19.52
CHH-H65	Darling	D	F	1	59	119.83	23.54	24.21	3.93	7.49	32.22	17.79	13.44	27.98	19.14	16.23
CHH-H66	Darling	D	F	3	63	109.27	26.36	23.46	4.57	8.79	36.87	17.87	14.77	29.57	21.16	18.71
CHH-H69	Darling	E	F	2	40	100.6	21.33	23.93	17.33	4.03	29.54	18.23	12.58	29.96	19.84	18.39
CHH-H108	Darling	E	Q	NA	NA	101.27	26.9	26.27	2.6	8.89	34.6	21.25	14.89	34.15	22.05	20.34
CHH-H38	Klawer	F	M	3	93	126.97	34.23	25.97	5.2	11.87	32.11	18.02	13.75	32.42	23.06	19.67
CHH-H48	Klawer	D	F	2	67	113.32	32.77	29.89	4.81	9.49	36.16	20.71	16.1	35.19	21.57	20.09
CHH-H49	Klawer	A	M	2	42	103.39	28.88	27.37	3.74	7.6	25.21	16.69	13.2	29.63	22.39	17.66
CHH-H50	Klawer	A	M	3	43	103.46	26.2	25.55	4.85	9.65	33.98	17.41	15.62	11.21	29.6	17.1
CHH-H51	Klawer	A	F	3	53	111.11	35.05	34.22	12.36	16.83	49.3	24.88	21.76	38.5	27.4	25.43
CHH-H52	Klawer	A	M	3	39	104.89	26.32	24.88	4.81	9.49	34.89	15.74	13.04	30.1	19.91	18.74
CHH-H53	Klawer	A	F	1	24	95.48	27.49	19.64	2.64	7.63	26.7	15.91	14.93	25.49	19.68	17.23
CHH-H54	Klawer	A	F	2	29	91.51	27.48	22.77	3.53	7.01	23.51	14.51	11.1	31.11	18.19	17.44
CHH-H63	Klawer	C	F	2	55	105.46	26.88	23	4.31	8.61	32.18	17.32	11.48	26.82	17.67	11.5
CHH-H64	Klawer	C	M	3	54	100.12	60	58.26	4.38	8.9	33.31	18.68	15.4	33.24	19.63	18.03
CHH-H67	Klawer	E	F	1	60	103.11	23.41	26.05	3.54	7.52	25.27	18.72	13.64	28.7	21.31	19.06
CHH-H68	Klawer	E	M	2	54	108.27	128.82	22.71	NA	NA	31.99	18.51	13.84	28.66	22.38	18.98
CHH-H109	Klawer	F	NA	NA	NA	82.9	22.84	29.39	3.27	7.05	28.79	18.17	13.73	28.42	18.93	17.37
CHH-H1	No Heep	D	M	3	112	126.67	41.23	35.55	8.1	11.64	13.56	21.51	14.78	34.73	23.81	18.02
CHH-H3	No Heep	Y	M	4	133	122.55	44.8	35.23	7.46	12.24	17.13	22.65	14.3	36.7	22.05	15.79
CHH-H6	No Heep	N	M	2	102	116.43	50.68	38.08	4.69	9.79	19.16	18.61	12.77	36.3	19.27	17.54
CHH-H9	No Heep	W	F	4	73	105.18	41.63	33.9	5.23	10.74	23.88	19.62	14.7	26.87	18.87	18.68
CHH-H10	No Heep	A	M	4	83	112.54	42.8	33.78	4.23	10.23	19.16	18.76	13.5	29.27	21.91	20.06
CHH-H11	No Heep	A	M	4	101	116.79	37.49	36.22	5.21	10.23	22.43	21.31	15.47	32.79	19.46	16.96
CHH-H12	No Heep	A	M	3	87	103.96	43.06	35.45	5.9	9.8	25.21	17.9	12.63	31.27	18.24	14.54
CHH-H13	No Heep	A	F	4	72	99.31	37.39	43.25	2.2	8.19	21.83	18.11	11.21	23.92	20.66	15.08
CHH-H14	No Heep	N	F	3	90	102.26	38.23	38.78	6.1	11.06	22.82	19.48	13.97	24.13	19.52	17.63
CHH-H23	No Heep	G	M	3	104	119.62	37.7	31.31	6.26	10.8	23.82	21.73	15.13	35.97	25.46	18.47
CHH-H24	No Heep	G	M	3	77	115.94	37.15	36.54	7.26	11	23.83	21.79	13.33	31.66	21.16	19.88
CHH-H25	No Heep	G	M	4	86	123.48	36.22	31.51	6.31	10.97	23.06	18.48	13.47	29.08	22.73	19.73
CHH-H26	No Heep	G	M	4	82	126.01	34.74	32.03	6.61	11.22	25.92	20.45	13.44	29.01	21.88	19.57
CHH-H27	No Heep	G	M	4	84	115.27	32.06	27.79	5.76	11.91	22.43	18.67	11.76	30.78	21.77	18.23
CHH-H28	No Heep	G	M	4	81	124.24	33.43	31.21	7.14	12.58	24.03	17.39	12.31	29.39	19.62	18.24
CHH-H29	No Heep	D	M	4	73	115.1	31.98	28.19	5.76	13.56	20.36	16.81	11.55	29.45	19.09	16.31
CHH-H30	No Heep	D	M	4	99	117.58	35.75	36.57	6.17	10.49	23.03	18.64	11.7	28.27	20.29	17.58
CHH-H32	No Heep	F	F	4	70	104.01	32.17	28.51	4.67	9.65	23.73	16.81	11.46	27.25	19.24	15.69
CHH-H33	No Heep	A	F	4	60	107.37	38.5	27.47	5.19	8.39	22.84	17.76	11.91	28.96	19.19	15.4
CHK1	No Heep	K	F	NA	96	103	36.5	30	4.87	12.1	26.7	15.5	15.5	21.6	20.8	20.9
CHK2	No Heep	K	NA	NA	98	101.7	25.12	22.7	5	8.8	25.3	16.5	16.9	24	20.02	19.04
CHH-H34	Somerset West	C	F	1	43	62.35	186.13	183.46	3.63	8.45	27.9	18.43	14.5	26.94	19.59	17.93
CHH-H35	Somerset West	C	F	2	69	114.59	33.91	27.84	4.1	8.98	34.7	19.69	14.88	31.14	20.75	19.88
CHH-H36	Somerset West	C	M	1	50	105.61	30.42	28.83	4.25	9.02	26.05	16.84	13.77	27.72	20.37	18.62
CHH-H37	Somerset West	C	M	1	55	108.43	27.32	30.27	4.43	9.06	33.52	18.71	13.33	26.09	20.03	19.39
CHH-H39	Somerset West	D	M	1	64	116.06	32.15	30.04	6.67	12.9	34.88	19.17	16.29	32.54	20.38	19.68
CHH-H40	Somerset West	D	F	2	61	114.57	30.78	29.52	6.73	10.84	34.52	19.17	15.66	31.97	21.75	20.09
CHH-H44	Somerset West	B	M	1	63	113.67	30.4	31.75	4.49	9.23	35.92	19.96	15.64	33.99	20.64	20.62
CHH-H45	Somerset West	B	F	1	36	88.68	22.27	23.05	3.61	7.79	26.06	10.3	13.26	24.38	15.26	16.66
CHH-H46	Somerset West	B	F	1	47	100.73	26.97	26.79	4.01	8.91	31.74	16.88	15.52	28.07	18.9	18.29
CHH-H47	Somerset West	B	F	1	48	101.36	26.39	23.84	3.61	7.66	31.19	17.47	15.41	27.15	20.19	18.77
CHH-H57	Somerset West	A	M	4	96	132.68	88.78	82.02	7.73	13.43	39.44	23.01	15.7	41.21	25.76	21.85
CHH-H58	Somerset West	A	M	4	75	124.61	29.11	33.19	7.09	12.66	38.92	20.93	15.85	43.02	23.73	21.22
CHH-H2	Steinkopf	D	F	3	98	108.91	42.98	29.98	4.42	9.97	12.33	22.11	12.11	26.36	19.59	14.4
CHH-H4	Steinkopf	J	F	3	80	104.81	40	31.52	3.75	8.67	16.19	17.89	12.51	29.27	19.13	17.69
CHH-H5	Steinkopf	J	M	4	113	120.45	46.37	32.84	11.46	15.24	26.41	25.65	19.76	35	26.78	23.21
CHH-H7	Steinkopf	F	F	3	90	112.46	46.82	35.77	3.94	10.04	23.37	19.06	13.48	31.2	20.05	18.49
CHH-H8	Steinkopf	F	F	3	98	109.36	45.71	35.2	4.24	7.95	14.83	18.04	13.97	31.17	22.17	21.19
CHH-H15	Steinkopf	B	M	3	140	118.39	37.47	40.07	4.69	10.06	23.75	21.41	13.62	27.01	24.43	17.61
CHH-H16	Steinkopf	B	F	4	57	104.11	30.54	24.2	4.28	7.25	17.8	15.75	12.29	22.39	18.89	14.71
CHH-H17	Steinkopf	E	F	4	76	113.34	31.71	24.76	5.32	7.74	23.22	17.98	14.44	26.36	21.47	17.73
CHH-H18	Steinkopf	E	M	4	47	111.03	30.64	29.8	5.33	11.9	21.38	21.04	15.17	26.6	21.26	21.06
CHH-H19	Steinkopf	E	M	3	82	107.81	33.57	29.44	5.03	8.42	23.89	18.54	13.37	28.02	21.62	18.72
CHH-H20	Steinkopf	E	F	4	64	110.75	30.13	24.99	5.79	9.67	21.45	17.7	13.47	27.93	21.46	15.61
CHH-H21	Steinkopf	E	F	3	50	100.46	36.03	27.1	5.03	8.52	19.26	18.88	12.43	24.43	22.11	17.69
CHH-H22	Steinkopf	E	M	4	97	110.64	36.51	30.93	5.73	10.33	24.94	20.07	13.14	31.43	22.41	17.38
CHH-H31	Steinkopf	C	F	2	65	100.69	32.15	27.51	4.29	7.65	22.14	15.88	11.84	23.41	17.37	15.55
CH51	Steinkopf	S	M	NA	54	118.23	29.13	23.4	5.26	8	24.5	17.67	16.65	27.8	21.04	19.47
CH52	Steinkopf	S	M	NA	80	126.4	31.65	30.67	6.18	9.79	38.04	21.04	14.06	27.8	23.71	21.8

## Sheet: organdata
Individual	AgeClass	Population	Colony	Sex	Body.mass	Heart	Lung	Liver	Spleen	Kidney
CH51	NA	Steinkopf	S	M	54	291.4	419	4456.7	125.9	397.6
CH52	NA	Steinkopf	S	M	80	386.7	633.1	396.3	172	421.8
CHH-H1	3	No Heep	D	M	112	404.6	616.7	4674	277	614
CHH-H10	4	No Heep	A	M	83	406.1	838.5	3826.7	196.7	579.2
CHH-H11	4	No Heep	A	M	101	425	703.3	7289	209.2	613.2
CHH-H12	3	No Heep	A	M	87	344.2	648.1	3884.6	228	641.4
CHH-H13	4	No Heep	A	F	72	392.6	636.6	5791.1	201.9	516.4
CHH-H14	3	No Heep	N	F	90	427.2	737.2	4383.5	373.3	637.8
CHH-H15	3	Steinkopf	B	M	140	786.8	648	10538.4	232.2	824.1
CHH-H16	4	Steinkopf	B	F	57	462.8	504.2	3637	156.2	377.5
CHH-H17	4	Steinkopf	E	F	76	387.4	725	3954.8	227.2	491.9
CHH-H18	4	Steinkopf	E	M	47	348.1	557.8	3543.5	294.3	633.4
CHH-H19	3	Steinkopf	E	M	82	309.8	542	3465.9	224.4	499.5
CHH-H2	3	Steinkopf	D	F	98	328.4	513.9	7640.8	302.5	698.2
CHH-H20	4	Steinkopf	E	F	64	300.6	472.1	1754	248.1	457.4
CHH-H21	3	Steinkopf	E	F	50	319.5	476.4	1799	155.8	400.3
CHH-H22	4	Steinkopf	E	M	97	445.8	694	3485.5	140.5	556.5
CHH-H23	3	No Heep	G	M	104	434.1	775	3591.2	268.1	550.6
CHH-H24	3	No Heep	G	M	77	253.6	599.5	5829.5	233.6	619
CHH-H25	4	No Heep	G	M	86	375.7	622.2	3389.5	228.1	466.5
CHH-H26	4	No Heep	G	M	82	466	610	5849.9	210.7	713.9
CHH-H27	4	No Heep	G	M	84	466.2	779	3055.5	179.5	458.6
CHH-H28	4	No Heep	G	M	81	409.8	603.8	3260.3	252.2	540.4
CHH-H29	4	No Heep	D	M	73	392.2	591	2162.5	192.5	507.7
CHH-H3	4	No Heep	Y	M	133	560.2	827.7	5678.2	234.2	993
CHH-H30	4	No Heep	D	M	99	43.7	713.8	3925.1	258.5	482
CHH-H31	2	Steinkopf	C	F	65	317	473.2	2735.9	131.7	429
CHH-H32	4	No Heep	F	F	70	313.4	396.7	2576	115	615.3
CHH-H33	4	No Heep	A	F	60	286	561.3	2848.57	119.4	363.2
CHH-H34	1	Somerset West	C	F	43	176.1	463	1420.6	434.3	327.6
CHH-H35	2	Somerset West	C	F	69	310	532.9	3906	228.4	436.7
CHH-H36	1	Somerset West	C	M	50	216.6	492.2	1886.6	140.8	327.6
CHH-H37	1	Somerset West	C	M	55	244	560.6	2510.3	245.2	437.3
CHH-H38	3	Klawer	F	M	93	527.9	713	3696.3	185	777
CHH-H39	1	Somerset West	D	M	64	224	595.1	3969.6	268.6	390.6
CHH-H4	3	Steinkopf	J	F	80	352.2	516.1	3343.4	159.4	594
CHH-H40	2	Somerset West	D	F	61	279.1	505.2	3011	330.3	425.8
CHH-H41	1	Darling	E	F	42	182.3	406.5	1561.4	132.1	273.2
CHH-H42	4	Darling	E	M	80	373.8	646.2	3557.4	212.3	479.1
CHH-H43	1	Darling	E	F	39	183.2	410.2	1196.3	117.4	238.4
CHH-H44	1	Somerset West	B	M	63	327.8	600.5	3759.7	316.8	500.2
CHH-H45	1	Somerset West	B	F	36	167.4	290.2	1542.2	93.4	266.8
CHH-H46	1	Somerset West	B	F	47	238.2	435.4	2125.4	198.3	317.4
CHH-H47	1	Somerset West	B	F	48	238.4	407.8	2014.5	290.8	296.7
CHH-H48	2	Klawer	D	F	67	301.2	509.1	2336.7	242.5	449.8
CHH-H49	2	Klawer	A	M	42	206.3	365.5	1373.2	93.9	283.2
CHH-H5	4	Steinkopf	J	M	113	355.5	724.5	4720.7	292	630.7
CHH-H50	3	Klawer	A	M	43	199.4	362.4	1486.3	99.3	294.5
CHH-H51	3	Klawer	A	F	53	268.1	458.7	2123.2	158.6	334.6
CHH-H52	3	Klawer	A	M	39	199	313.6	1215.4	273.8	441.1
CHH-H53	1	Klawer	A	F	24	145	327.9	903.9	151.2	261.3
CHH-H54	2	Klawer	A	F	29	124.2	263.2	1683.1	93.3	199.5
CHH-H55	2	Darling	B	M	50	308.5	492.9	2441.7	171.5	429.6
CHH-H56	1	Darling	B	M	47	220.6	434.9	1748.3	153.8	289.3
CHH-H57	4	Somerset West	A	M	96	465.9	809.3	3157.3	343.4	489.6
CHH-H58	4	Somerset West	A	M	75	631.1	713.9	4131.2	673.1	566.4
CHH-H59	2	Darling	D	M	60	285.7	576.5	2359.2	138.3	341.3
CHH-H6	2	No Heep	N	M	102	347.4	802.7	3969.9	414.4	720.1
CHH-H60	2	Darling	D	M	31	140.5	313.9	1066.3	39.1	202.3
CHH-H61	1	Darling	A	M	76	334.5	513.3	4308.4	198.3	444.9
CHH-H62	2	Darling	C	F	66	347	406.6	5210.6	214.9	520.5
CHH-H63	2	Klawer	C	F	55	327.4	341.4	3093.7	259.8	425.5
CHH-H64	3	Klawer	C	M	54	263.7	407.4	1594	185.2	355.6
CHH-H65	1	Darling	D	F	59	328.1	388.8	5007.9	229.3	339.4
CHH-H66	3	Darling	D	F	63	261.6	492.4	3822.2	167.7	391.3
CHH-H67	1	Klawer	E	F	60	381.5	430.1	4666.3	154.2	371.4
CHH-H68	2	Klawer	E	M	54	186.3	368.5	2474.3	119.5	342.8
CHH-H69	2	Darling	E	F	40	131.2	288.3	1568.7	145.6	234.2
CHH-H7	3	Steinkopf	F	F	90	358.7	656.8	4397	202.8	384.5
CHH-H8	3	Steinkopf	F	F	98	320.1	629.3	5505.2	184.8	654.3
CHH-H9	4	No Heep	W	F	73	314.3	632.3	2504.1	166.1	699.2

## Sheet: furdata
Individual	Population	Colony	Sex	AgeClass	ABS1	ABS2	ABS3	ABS4	ABS5	av.ABS	REF1	REF2	REF3	REF4	REF5	av.REF	weight
CHH-H41	Darling	DE	F	1	583.8	585.9	586.6	587.2	585.7	585.84	587.8	585.4	586.5	586.4	587.3	586.68	0.1615
CHH-H42	Darling	DE	M	4	586.7	584.5	584.2	586.6	585.6	585.52	588.7	586.9	587.3	586.7	587.6	587.44	0.1027
CHH-H55	Darling	DB	M	2	584.5	583.9	584.9	584.7	584.5	584.5	583.5	585	583.6	585.2	584.4	584.34	0.2304
CHH-H56	Darling	DB	M	1	583.5	581.1	583.6	585.7	583.1	583.4	584.8	585.5	585.5	585.4	586.2	585.48	0.1707
CHH-H59	Darling	DD	M	2	584.1	585	584.2	583.8	583.7	584.16	583.6	583.7	584	580	582.9	582.84	0.1379
CHH-H60	Darling	DD	M	2	583.7	583.7	583.7	583.7	583.4	583.64	581.6	581.7	585.3	582.4	585.5	583.3	0.1004
CHH-H61	Darling	DA	M	1	584.7	584.4	584.7	584	584.7	584.5	584.4	583.5	583.5	583.1	582.9	583.48	0.1884
CHH-H62	Darling	DC	F	2	584.1	582.4	582.4	580.3	581.5	582.14	587.1	585.3	585.1	585.4	584.8	585.54	0.1542
CHH-H65	Darling	DD	F	1	587.2	585	585.6	585.5	585.8	585.82	586	585.8	585.9	586.7	586.3	586.14	0.2572
CHH-H69	Darling	DE	F	2	583.5	583.2	583.2	584.3	583.7	583.58	587.8	585.5	587.4	586.2	586.1	586.6	0.2194
CHH-H48	Klawer	KD	F	2	583.4	584.1	582.2	583.3	579.9	582.58	585	585.5	585.3	585	583.7	584.9	0.2138
CHH-H49	Klawer	KA	M	2	589.6	579.6	582	582	583.9	583.42	585.1	584.6	585.5	584.8	585.8	585.16	0.1925
CHH-H50	Klawer	KA	M	3	584.6	584.9	583.6	582.8	584.1	584	585.7	585.1	584.8	585.2	585	585.16	0.1649
CHH-H51	Klawer	KA	F	3	583.7	581.5	583	584.2	584.5	583.38	584.3	584.3	585	585.7	585	584.86	0.1937
CHH-H52	Klawer	KA	M	3	582	582.9	583.7	581.8	582.9	582.66	585	584.9	586.3	586.7	586.7	585.92	0.1536
CHH-H53	Klawer	KA	F	1	580.7	583.7	583.4	580.8	582.6	582.24	586.5	585.9	586.6	587.3	588.4	586.94	0.1798
CHH-H54	Klawer	KA	F	2	580.3	583.8	582.3	582	584.1	584.5	587.1	587.5	586.4	586.4	585.2	586.52	0.1538
CHH-H63	Klawer	KC	F	2	582.4	583.3	579.9	583.9	582.5	582.4	584.3	584.9	581.5	584.9	585.1	584.14	0.1623
CHH-H64	Klawer	KC	M	3	581.1	580.4	582.9	583.9	579.9	584.64	585.8	585.3	586	584.9	585.1	585.42	0.1925
CHH-H67	Klawer	KE	F	1	583.4	581.2	578.7	580.3	579.7	NA	587.6	585.5	587	587.5	588.4	587.2	0.206
CHH-H68	Klawer	KE	M	2	588.7	584.5	584.5	586.7	580.7	585.02	585.9	585.1	587.2	585.9	584.6	585.74	0.2434
CHH-H6	No Heep	NN	M	2	586.1	584	585.6	587.1	585.4	585.64	587	587.7	587.6	586.8	587.4	587.3	0.2612
CHH-H9	No Heep	NW	F	4	586.1	585.1	586.2	585.3	585.5	585.64	586.5	587.3	586.9	587.1	585.1	586.58	0.1803
CHH-H11	No Heep	NAA	M	4	588.1	586.3	585.6	587	587.6	586.92	586.4	588	587.8	588.8	587.3	587.66	0.2536
CHH-H12	No Heep	NAA	M	3	584.4	584.8	585.8	585.7	584.4	585.02	586	587.2	586.6	585.8	587.3	586.58	0.223
CHH-H13	No Heep	NAA	F	4	585.7	586.3	585.6	587	587.6	586.44	586.4	588	587.8	588.8	587	587.6	0.2208
CHH-H26	No Heep	NG	M	4	585	584.5	584.4	584.3	583.8	584.4	585.9	586.7	585.6	585.7	585.9	585.96	0.2593
CHH-H30	No Heep	ND	M	4	583.9	583.4	584.7	585.6	583.7	584.26	585.4	586.5	585.8	586.2	586.5	586.08	0.1461
CHH-H32	No Heep	NF	F	4	588.2	588	588.1	587.2	585.4	584.38	589	588.6	587.4	588.2	589	588.44	0.1073
CHH-H33	No Heep	NAA	F	4	580.3	583.9	584.9	583.4	584.1	583.32	581.9	582.6	583.6	583.8	585.3	583.44	0.0653
CHH-H36	Somerset West	WC	M	1	585.3	587	587.1	586.6	584.7	586.14	587.1	587.4	585.9	584.6	584.8	585.96	0.171
CHH-H39	Somerset West	WD	M	1	586.2	584.8	584.8	585.6	585.8	585.44	586	587.2	587.3	586.9	586.4	586.76	0.1557
CHH-H40	Somerset West	WD	F	2	586.3	584.6	584.9	585.3	585.3	585.28	586	585.7	586.6	587.4	586.4	586.42	0.1853
CHH-H44	Somerset West	WB	M	1	584.5	584.3	583.8	584.2	583.7	584.1	584.4	584.6	584.7	584.9	585.9	584.9	0.1512
CHH-H45	Somerset West	WB	F	1	583.9	583.5	584.7	584.9	584.6	584.32	585.8	585.4	586.2	584.7	586.6	585.74	0.179
CHH-H46	Somerset West	WB	F	1	583.1	579.1	579.9	580.5	579.6	580.44	586.7	586.7	585.8	586.1	584.8	586.02	0.1165
CHH-H47	Somerset West	WB	F	1	585.2	584.8	584.7	585.4	583.8	584.78	585.2	586	585.9	585.6	585.8	585.7	0.149
CHH-H57	Somerset West	WA	M	4	583.3	583.9	585.9	586	584.1	584.64	584.5	583.8	584.7	584.5	583.9	584.28	0.1837
CHH-H58	Somerset West	WA	M	4	585.5	583.9	584.8	584.7	583.2	584.42	585.8	585.7	586.3	584.3	584.8	585.38	0.2004
CHH-H2	Steinkopf	SD	F	3	587.9	587.6	583.8	585.1	585.6	586	588.1	588.5	587.9	587.1	587.7	587.86	0.2241
CHH-H4	Steinkopf	SJ	F	3	580.3	580.5	581	581	583.5	581.26	585.1	584.6	584.9	584.9	583.9	584.68	0.2519
CHH-H5	Steinkopf	SJ	M	4	584.3	584.5	584.9	584.8	584.3	584.56	588.4	586.5	586.9	586.5	589	587.46	0.2705
CHH-H7	Steinkopf	SF	F	3	583.7	585.1	586.2	582.9	585.3	584.64	587.1	586.9	585	586	586	586.2	0.1763
CHH-H8	Steinkopf	SF	F	3	583.8	583.6	583.2	583.2	583	583.36	586.4	585.1	586.2	584.2	586.1	585.6	0.1684
CHH-H15	Steinkopf	SB	M	3	586.7	580	585.9	585.5	583.3	584.28	584.7	587.3	587.7	587.6	586.9	586.84	0.1961
CHH-H16	Steinkopf	SB	F	4	582.3	584.2	584.8	584.8	584.1	584.04	585.5	586.7	585.3	586.2	586.1	585.96	0.2594
CHH-H19	Steinkopf	SE	M	3	585.1	583.9	583.3	582.2	584.1	583.72	586.8	585.8	587	585.9	585.4	586.18	0.1834
CHH-H21	Steinkopf	SE	F	3	582	584.7	583.8	583.8	584.2	583.7	586.7	586.3	587	586	588.5	586.9	0.2341
CHH-H31	Steinkopf	SC	F	2	583.9	582.4	582.4	582.9	582.1	582.74	583.5	585.1	586	585.5	585.4	585.1	0.16994
