# Supplementary material for: New insights into morphological adaptation in common mole‐rats (Cryptomys hottentotus hottentotus) along an aridity gradient
Source: Ecol Evol. 2024 Apr 21;14(4):e11301. doi: 10.1002/ece3.11301 (PMC11033624; doi:10.1002/ece3.11301)
Supplement: Supplementary file 2 — Data S2. [file ECE3-14-e11301-s002.xlsx]

## Sheet: mydata
	From_dataset	Population	Colony	Sex	Individual	RawCoord1	RawCoord2	RawCoord3	RawCoord4	RawCoord5	RawCoord6	RawCoord7	RawCoord8	RawCoord9	RawCoord10	RawCoord11	RawCoord12	RawCoord13	RawCoord14	RawCoord15	RawCoord16	RawCoord17	RawCoord18	RawCoord19	RawCoord20	RawCoord21	RawCoord22	RawCoord23	RawCoord24	RawCoord25	RawCoord26	RawCoord27	RawCoord28	RawCoord29	RawCoord30	RawCoord31	RawCoord32	RawCoord33	RawCoord34	RawCoord35	RawCoord36	RawCoord37	RawCoord38	RawCoord39	RawCoord40	RawCoord41	RawCoord42	RawCoord43	RawCoord44
1	DAAM61.txt	Darling	A	M	61	0.366331	-0.0741396	3.19842	0.525443	-0.111585	1.86502	-0.828676	0.214354	4.47988	-0.13268	1.10276	2.91091	-0.612166	-0.897227	2.84795	-0.724682	0.199863	3.31123	-0.605838	0.164717	2.72403	-0.563018	0.24582	4.44373	-0.622958	0.0340872	4.44393	-1.48973	0.459998	4.54359	-1.58845	0.245385	4.55509	-0.991908	0.246198	4.32076	0.234795	0.244117	3.29164	-0.031284	-0.358949	3.26007	-0.145001	0.366938
3	DABM56.txt	Darling	B	M	56	-0.0287745	0.498279	3.00111	-0.017366	0.648592	1.88865	-0.512408	-0.534903	4.22385	-1.16533	0.385468	2.74652	0.504248	-0.587314	2.73701	-0.481941	-0.412122	3.15166	-0.455349	-0.310319	2.66235	-0.526455	-0.275858	4.14433	-0.288184	-0.359463	4.14973	-0.890374	-1.00061	4.30877	-0.735327	-1.09033	4.29135	-0.576728	-0.625556	4.0559	-0.386504	0.414928	3.16743	0.133049	0.133029	3.18079	-0.457228	0.146826
4	DACF62.txt	Darling	C	F	62	0.386423	-0.24475	2.9101	0.261866	-0.30445	1.79053	-0.276246	0.0245644	4.34558	-0.119481	0.963818	2.80336	-0.587184	-0.985357	2.81066	-0.568536	0.0563037	3.31353	-0.671877	0.0724332	2.72299	-0.15938	0.1106	4.289	-0.202982	-0.0959101	4.2968	-0.904834	0.303718	4.63198	-0.949886	0.119935	4.62726	-0.638761	0.11965	4.35938	0.286841	0.193835	3.11033	0.12033	-0.464058	3.08915	0.0846061	0.186428
5	DADF65.txt	Darling	D	F	65	0.25506	0.163992	3.06203	0.301687	0.347055	1.80097	-0.380349	-0.520505	4.15092	-0.795989	0.354653	2.8187	0.43009	-0.89346	2.7045	-0.404354	-0.511353	3.18304	-0.357947	-0.427911	2.61853	-0.303928	-0.33684	4.11881	-0.164179	-0.468002	4.08239	-0.881924	-0.882057	4.22449	-0.766474	-1.03444	4.20902	-0.646987	-0.779176	4.0737	-0.114642	0.307682	3.07367	0.424549	-0.114394	3.04405	-0.219232	0.0314379
6	DADF66.txt	Darling	D	F	66	-0.295304	-0.987827	3.1539	-0.305665	-0.945883	1.89571	0.286577	-0.189853	4.6775	0.901084	-1.05869	2.81066	-0.683382	0.187243	2.9003	0.244593	-0.280338	3.4783	0.322483	-0.166493	2.65551	0.136248	-0.591912	4.43658	-0.0142363	-0.478482	4.46315	0.684447	0.0504823	4.75508	0.502445	0.21258	4.76109	0.326044	-0.150985	4.44111	0.0222208	-1.06844	3.11183	-0.448581	-0.62953	3.16116	0.117684	-0.854718
7	DADM59.txt	Darling	D	M	59	0.609526	0.195584	3.05208	0.696092	0.234634	1.92999	-0.365026	-0.210879	4.37495	-0.307849	0.895576	2.81081	0.256787	-0.981811	2.8338	-0.361546	-0.144296	3.26914	-0.270052	-0.105628	2.75457	-0.0913614	0.0278164	4.22018	-0.02565	-0.130646	4.24789	-0.972791	-0.235225	4.38603	-0.901029	-0.485163	4.40237	-0.478055	-0.209808	4.21977	0.346349	0.421271	3.13416	0.560311	-0.155524	3.15358	0.10345	0.296429
8	DADM60.txt	Darling	D	M	60	0.214561	0.201608	3.05576	0.125625	0.400479	1.86199	0.566769	-0.853054	4.14607	-0.430539	-0.710067	2.69996	1.21232	-0.138305	2.75315	0.5029	-0.651977	3.13717	0.486261	-0.576168	2.58806	0.433527	-0.62262	4.0956	0.595216	-0.548211	4.04758	0.649042	-1.38951	4.16665	0.835098	-1.33723	4.16049	0.589117	-0.903075	3.96428	-0.0601739	-0.07165	3.07974	0.563239	0.141615	3.09996	0.143384	-0.340863
9	DAEF41.txt	Darling	E	F	41	-0.233623	0.107926	3.08598	-0.0794784	0.257327	1.88471	-0.971776	-0.59633	4.14773	-1.32539	0.35095	2.72823	-0.0238997	-0.979138	2.71761	-0.896277	-0.583233	3.15255	-0.850466	-0.489122	2.63271	-0.898055	-0.348934	4.09434	-0.767652	-0.497327	4.13222	-1.45248	-0.930223	4.26484	-1.32458	-1.06256	4.25843	-1.08596	-0.685589	4.00697	-0.572862	0.228085	3.12954	-0.149902	-0.239624	3.13514	-0.75499	-0.0488955
10	DAEF43.txt	Darling	E	F	43	0.0853418	0.362562	3.0524	0.0980001	0.599718	1.90546	-0.343529	-0.903861	4.17484	-0.939467	0.192634	2.67772	0.726162	-0.453866	2.66298	-0.256206	-0.595958	3.18238	-0.242614	-0.474451	2.68472	-0.322144	-0.501633	4.11215	-0.147627	-0.532116	4.16194	-0.58612	-1.28046	4.14537	-0.408551	-1.36818	4.15585	-0.335688	-0.85583	4.02017	-0.331554	0.2448	3.14021	0.28122	0.0420984	3.18444	-0.351832	-0.0915355
11	DAEF69.txt	Darling	E	F	69	0.359015	0.217375	3.06374	0.430496	0.394456	2.00445	0.0323236	-0.731595	4.1919	-0.6924	-0.0685472	2.76402	0.991894	-0.705141	2.70587	0.0445174	-0.729594	3.13646	0.038718	-0.647477	2.63795	0.04588	-0.570382	4.21377	0.166514	-0.652824	4.19107	-0.255116	-1.26826	4.29799	-0.0871484	-1.32792	4.26616	-0.0137714	-0.861535	4.04366	0.0508784	0.226821	3.02327	0.610045	-0.0407796	3.07872	0.0040876	-0.172645
12	DAEM42.txt	Darling	E	M	42	-0.0035346	0.466257	3.11453	0.0261869	0.320843	1.7962	0.197188	-0.517124	4.80486	-0.962797	-0.660275	2.96034	1.34785	-0.0537136	3.00892	0.238278	-0.630657	3.46485	0.230496	-0.639509	2.86706	-0.0178664	-0.182655	4.56741	0.264603	-0.0861002	4.60655	0.227468	-1.33933	4.97812	0.514689	-1.2274	4.98718	0.256457	-0.701966	4.68898	-0.311701	0.21012	3.08796	0.391744	0.349018	3.11806	-0.269905	-0.0116948
13	KLAF51.txt	Klawer	A	F	51	-0.0914611	0.475287	3.16674	-0.0582232	0.520166	1.8728	-0.445043	-0.329482	4.47957	-1.16442	0.28759	2.85226	0.556761	-0.432619	2.88227	-0.413049	-0.403946	3.31207	-0.414419	-0.381865	2.69034	-0.385823	-0.0254431	4.36662	-0.252587	-0.138841	4.3708	-0.755047	-0.869784	4.56309	-0.582255	-0.983381	4.52682	-0.509734	-0.55083	4.37142	-0.420235	0.414559	3.1323	0.14639	0.319225	3.12051	-0.469507	0.238557
14	KLAF53.txt	Klawer	A	F	53	0.0804104	0.306626	2.89291	0.179977	0.448835	1.91593	-0.634399	-0.484636	4.12462	-0.961636	0.472869	2.66745	0.251627	-0.750172	2.6571	-0.610823	-0.41884	3.1397	-0.579226	-0.344114	2.64332	-0.544748	-0.259425	4.02823	-0.420789	-0.399106	4.05389	-1.04542	-0.729336	4.20322	-0.897972	-0.857713	4.22878	-0.760101	-0.56819	4.01844	-0.289776	0.322266	3.05332	0.141109	-0.0992567	3.09798	-0.476195	0.0473609
15	KLAF54.txt	Klawer	A	F	54	0.500973	0.0702794	2.9853	0.655696	0.15081	1.95231	-0.339162	-0.363008	4.04779	-0.418457	0.522463	2.73146	0.358266	-0.950316	2.70843	-0.320477	-0.362712	3.09065	-0.293495	-0.33574	2.61884	-0.181834	-0.206531	4.03829	-0.117033	-0.367524	3.99707	-0.823095	-0.526382	4.15712	-0.72734	-0.668718	4.1715	-0.448051	-0.443743	3.97223	0.222315	0.226783	3.01688	0.487087	-0.285188	3.03122	-0.0112501	0.0381723
16	KLAM49.txt	Klawer	A	M	49	0.736678	0.561674	3.02215	0.745202	0.727323	2.03096	0.481999	-0.436747	4.3476	-0.363849	0.240763	3.00073	1.35328	-0.447383	2.80172	0.418472	-0.417714	3.22577	0.354997	-0.341365	2.57118	0.466784	-0.221417	4.31647	0.621434	-0.345815	4.2605	0.176697	-0.958808	4.44804	0.325619	-1.02892	4.41207	0.411396	-0.574552	4.15527	0.436107	0.504296	3.16403	0.964537	0.218851	3.12118	0.341207	0.227028
17	KLAM50.txt	Klawer	A	M	50	0.572545	0.30365	3.11477	0.69838	0.30982	1.9654	-0.329104	0.313588	4.36413	-0.0413021	1.25063	2.84203	-0.073259	-0.624722	2.91721	-0.35596	0.289432	3.2471	-0.345372	0.325519	2.75984	-0.0920667	0.439837	4.30491	-0.0541808	0.248833	4.36081	-0.921521	0.456385	4.49362	-0.911416	0.243082	4.51094	-0.502611	0.330537	4.25066	0.393338	0.605123	3.14645	0.442876	0.0281658	3.11719	0.203472	0.559047
18	KLAM52.txt	Klawer	A	M	52	0.0085739	0.0175291	3.05933	0.10578	0.043129	1.74567	-0.767378	-0.450128	4.28043	-1.04151	0.478811	2.85458	0.0882965	-1.01834	2.89937	-0.777543	-0.50574	3.23712	-0.76936	-0.488718	2.70725	-0.718712	-0.235004	4.17837	-0.571381	-0.429827	4.27862	-1.35717	-0.748331	4.46043	-1.20969	-0.910324	4.42551	-0.944298	-0.573855	4.16012	-0.306826	0.206672	3.08568	0.068096	-0.233928	3.14079	-0.556876	0.0917185
19	KLCF63.txt	Klawer	C	F	63	-0.487459	0.312876	3.09536	-0.445657	0.360812	1.91292	-0.979249	-0.332211	4.40667	-1.64729	0.37124	2.73682	-0.105683	-0.802536	2.69903	-1.02144	-0.409641	3.26823	-1.06229	-0.454267	2.75444	-0.937755	-0.0696195	4.19991	-0.700056	-0.179978	4.26649	-1.4593	-0.744293	4.51934	-1.29302	-0.85758	4.48097	-1.1	-0.482507	4.31826	-0.75694	0.345388	3.08978	-0.341094	-0.0308409	3.08827	-0.798186	0.212602
21	KLDF48.txt	Klawer	D	F	48	0.0657743	0.75135	3.27115	0.136903	0.740265	1.88769	-0.533287	0.127129	4.64463	-1.17645	0.849932	2.92689	0.405737	-0.497147	3.0921	-0.506901	0.0495228	3.45507	-0.544107	-0.0400719	2.92323	-0.413733	0.390381	4.54578	-0.298382	0.280072	4.5695	-0.985949	-0.265297	4.8296	-0.825547	-0.414235	4.82509	-0.611938	0.0205908	4.50791	-0.225531	0.821614	3.20883	0.223907	0.438198	3.22906	-0.391901	0.640096
22	KLEF67.txt	Klawer	E	F	67	0.0506395	0.508371	3.00215	0.0349865	0.650838	1.87923	0.127982	-0.448802	4.1776	-0.851809	-0.145092	2.86638	0.957919	-0.126177	2.8005	0.0282547	-0.443588	3.14665	0.0462406	-0.363299	2.67086	-0.0232636	-0.238765	4.16209	0.166581	-0.236035	4.16695	-0.0084532	-0.973704	4.24326	0.181145	-0.954655	4.27748	0.0697341	-0.590038	4.03183	-0.260719	0.337076	3.05988	0.339632	0.323761	3.06383	-0.248647	0.123535
24	KLFM38.txt	Klawer	F	M	38	0.571733	0.239495	3.40655	0.654836	0.295349	1.91551	0.119569	-0.473928	4.81228	-0.715224	0.343964	3.05776	1.18722	-0.923054	2.98191	0.0552862	-0.584426	3.54499	0.0134953	-0.593394	2.95179	0.175306	-0.179104	4.65827	0.365746	-0.368415	4.67294	-0.417941	-1.03705	5.0152	-0.158878	-1.19079	5.0531	0.0002888	-0.668246	4.69688	0.319068	0.293609	3.20849	0.745462	-0.0757893	3.19261	0.184014	0.222156
25	NHAF33.txt	NoHeep	A	F	33	0.183195	0.134886	3.47573	0.27545	0.255613	1.92434	0.303535	-0.660389	4.58508	-0.77791	-0.613223	2.97695	1.28947	-0.448835	2.96644	0.256548	-0.749769	3.45473	0.263806	-0.808592	2.84862	0.147601	-0.485539	4.48187	0.373721	-0.478177	4.43254	0.234527	-1.40057	4.73671	0.462437	-1.36987	4.7165	0.272332	-0.817998	4.39177	-0.159328	-0.0100419	3.08126	0.515552	0.0928223	3.10446	-0.0547474	-0.0797345
27	NHAM12.txt	NoHeep	A	M	12	-0.301653	0.656219	3.04295	-0.376007	0.447833	1.83366	-0.6325	0.269727	4.80917	-1.56482	0.66146	3.12265	0.29907	-0.448042	3.02888	-0.771658	-0.0841613	3.57826	-0.841282	-0.297847	2.98092	-0.579014	0.46921	4.65457	-0.400225	0.384131	4.64177	-1.11627	-0.328588	5.11412	-0.836593	-0.434983	5.07057	-0.702309	0.0736584	4.59621	-0.667905	0.651158	3.00555	-0.0861354	0.400342	3.03423	-0.681347	0.685322
29	NHFF32.txt	NoHeep	F	F	32	0.180794	0.556063	3.12536	0.210607	0.508346	1.93854	-0.181112	-0.0987592	4.75782	-1.17255	0.231949	2.94401	0.976932	-0.527696	3.04585	-0.1839	-0.389891	3.45773	-0.229644	-0.445191	2.9523	-0.173445	0.194528	4.55987	0.0945813	0.0900819	4.60526	-0.668766	-0.862591	4.96361	-0.388439	-0.973754	4.96669	-0.284013	-0.35033	4.6323	-0.180375	0.451195	3.09185	0.390246	0.324681	3.15227	-0.25351	0.388155
30	NHGM24.txt	NoHeep	G	M	24	0.279521	0.501249	3.34203	0.264524	0.570231	1.92268	-0.101876	-0.501481	4.92309	-0.952809	0.186996	3.02785	1.12396	-0.554103	3.01454	-0.0715623	-0.475351	3.48862	-0.0746372	-0.55278	2.93718	-0.0362048	0.0278102	4.73967	0.187897	-0.0872757	4.72744	-0.516609	-1.10442	5.00111	-0.215495	-1.20038	5.0103	-0.127774	-0.512048	4.66371	-0.0559488	0.446132	3.21436	0.493563	0.196994	3.21141	-0.222826	0.24
31	NHGM25.txt	NoHeep	G	M	25	0.0306454	-0.000834656	3.27997	0.251366	0.0914027	1.98635	-0.594723	-0.451012	4.7179	-0.997679	0.694642	3.06435	0.0014492	-1.36062	2.95658	-0.821772	-0.526547	3.44888	-0.825306	-0.502646	2.8928	-0.636886	-0.350257	4.65157	-0.491836	-0.546377	4.67316	-1.70051	-0.87739	4.7758	-1.5663	-1.13858	4.75237	-1.04526	-0.686942	4.61392	-0.319474	0.135674	3.31128	0.0588943	-0.359722	3.18209	-0.463409	0.0674041
32	NHGM27.txt	NoHeep	G	M	27	-0.0541272	-0.673075	3.31867	-0.0474312	-0.564997	1.8123	-0.133734	-0.0545088	4.91446	1.10117	0.222526	3.03693	-1.3458	-0.0662647	3.00077	-0.172977	0.398156	3.56579	-0.167644	0.515151	3.01658	0.0256607	-0.364674	4.63572	-0.265191	-0.38095	4.69376	-0.069631	0.746115	5.20494	-0.374873	0.695079	5.22267	-0.161157	0.292775	4.84095	0.230825	-0.435628	3.15297	-0.393557	-0.493956	3.14292	0.264887	-0.446547
33	NHGM28.txt	NoHeep	G	M	28	0.450565	-0.261187	3.5214	0.519304	-0.177688	1.862	-0.319865	-0.162919	4.78463	-0.0175457	1.05392	3.1272	-0.517393	-1.21829	2.9754	-0.633977	-0.0498352	3.52592	-0.688742	0.0086821	2.97765	-0.143565	-0.0822035	4.7129	-0.208716	-0.367485	4.70161	-1.27005	0.136741	5.14895	-1.3313	-0.166974	5.0557	-0.634826	-0.121864	4.6744	0.216836	0.105908	3.392	0.0908838	-0.524161	3.28914	0.141493	0.0761457
34	NHNM06.txt	NoHeep	N	M	6	0.516025	0.0176383	3.30546	0.463956	-0.0107535	1.89637	-0.200092	-0.0430939	4.78177	-0.223846	1.12436	3.01563	-0.124328	-1.19098	3.01066	-0.403144	-0.0455865	3.48615	-0.5025	-0.0435635	2.89023	0.0523805	0.0429765	4.63626	0.0380309	-0.156421	4.6296	-0.818915	0.0820654	5.00861	-0.86989	-0.201935	5.02	-0.388615	-0.0555643	4.63752	0.373936	0.338456	3.22676	0.371888	-0.371669	3.18407	0.111268	0.360218
36	STBM15.txt	Steinkopf	B	M	15	0.360839	0.508229	3.20405	0.316674	0.437904	1.8763	-0.172559	-0.122041	4.8978	-1.00997	0.70434	3.09025	0.761583	-0.83035	3.05083	-0.290645	-0.27578	3.56931	-0.371435	-0.348759	2.93937	-0.0495144	0.204988	4.76091	0.133904	0.0885452	4.75554	-0.834974	-0.572028	5.14797	-0.525318	-0.825985	5.14871	-0.328306	-0.276433	4.69252	-0.0679972	0.561784	3.19358	0.481108	0.0816976	3.17975	-0.162052	0.432349
37	STCF31.txt	Steinkopf	C	F	31	0.322478	0.321133	3.24824	0.421937	0.386175	1.99577	-0.156053	-0.410473	4.51691	-0.827223	0.303588	2.89245	0.920671	-0.729853	2.93811	-0.14888	-0.467072	3.35708	-0.122778	-0.466771	2.81392	-0.168449	-0.142659	4.30326	0.0499774	-0.276082	4.38374	-0.661981	-0.977032	4.56668	-0.45889	-1.09255	4.59829	-0.262384	-0.577977	4.32882	-0.0123064	0.297448	3.17985	0.508355	0.0349325	3.19222	-0.0913428	0.127746
38	STDF02.txt	Steinkopf	D	F	2	0.299147	-0.44927	3.19069	0.324083	-0.379735	1.90124	-0.568403	-0.373371	4.56872	-0.296677	0.699217	3.06843	-0.521324	-1.37024	2.91632	-0.628107	-0.300197	3.36117	-0.701436	-0.287886	2.79225	-0.349367	-0.322736	4.47595	-0.383857	-0.498476	4.45997	-1.22218	-0.170414	4.68823	-1.27795	-0.375251	4.69507	-0.762962	-0.34958	4.401	0.170164	-0.155086	3.07191	0.121382	-0.73087	3.0833	-0.0012266	-0.115209
39	STEF20.txt	Steinkopf	E	F	20	0.112353	0.664403	3.08826	-0.0270968	0.503271	1.73565	-0.177081	0.405418	4.63112	-1.06497	0.793868	2.90432	0.398525	-0.487781	2.91082	-0.475042	0.0210192	3.43397	-0.552259	-0.0928595	2.90061	-0.146012	0.556652	4.36644	0.0200563	0.441745	4.41777	-0.738012	-0.0387964	4.94473	-0.541442	-0.179294	4.9804	-0.373434	0.145062	4.46185	-0.251998	0.682234	2.92275	0.225281	0.400545	2.92161	-0.190346	0.658325
40	STEF21.txt	Steinkopf	E	F	21	0.285986	-0.210757	2.78206	0.345355	-0.198082	2.02998	-0.642786	-0.566708	4.46654	-0.692435	0.442212	2.90613	-0.10345	-1.365	2.85322	-0.689214	-0.538828	3.34292	-0.670275	-0.555059	2.81507	-0.527325	-0.427872	4.35094	-0.546912	-0.735432	4.29349	-1.08647	-0.809712	4.40474	-1.16744	-0.667052	4.41197	-0.856159	-0.626178	4.27677	-0.176244	-0.0446662	3.05013	0.0495647	-0.732779	3.02777	-0.315021	-0.163267
41	STEM18.txt	Steinkopf	E	M	18	0.36009	0.482346	3.10888	0.318203	0.429656	1.91203	-0.252078	-0.0859055	4.83321	-0.913597	0.72223	3.04945	0.561411	-0.823317	3.0929	-0.332374	-0.213045	3.53401	-0.398284	-0.25268	2.95103	-0.0176553	0.296557	4.63538	0.110107	0.164262	4.65973	-0.836939	-0.426113	5.05215	-0.620382	-0.640485	5.10944	-0.346504	-0.164773	4.68556	0.0418184	0.578932	3.16898	0.440637	0.146627	3.14823	-0.0413449	0.486748
42	STEM19.txt	Steinkopf	E	M	19	-0.186089	0.507355	3.08522	-0.172044	0.455782	1.90091	-0.388151	-0.225478	4.6916	-1.33384	0.112757	3.00613	0.629986	-0.365442	3.07635	-0.390771	-0.378584	3.39606	-0.40216	-0.445748	2.8729	-0.41896	0.0521014	4.51135	-0.240629	0.0344983	4.52694	-0.748665	-0.934447	4.88302	-0.517272	-0.961635	4.87432	-0.442773	-0.38424	4.49904	-0.503823	0.433158	3.11367	0.0529515	0.313099	3.09078	-0.542079	0.286423
43	STEM22.txt	Steinkopf	E	M	22	0.436386	0.187028	3.19662	0.550104	0.264091	1.96809	-0.340692	-0.18822	4.54568	-0.644428	0.794827	2.93784	0.228042	-1.02392	2.93538	-0.410615	-0.215523	3.38568	-0.46694	-0.231482	2.80316	-0.190198	-0.016399	4.42757	-0.0949697	-0.194115	4.43487	-1.08877	-0.483033	4.6417	-0.966462	-0.673093	4.66128	-0.508578	-0.306015	4.39726	0.103031	0.408327	3.17113	0.470676	-0.131099	3.10868	-0.112912	0.315525
44	STFF08.txt	Steinkopf	F	F	8	-0.245384	0.63054	2.85668	-0.233929	0.424036	1.84829	-0.397282	0.0033529	4.52539	-1.355	0.0827148	2.88957	0.66105	-0.225242	2.91159	-0.41141	-0.325277	3.4109	-0.390686	-0.413646	2.7503	-0.409435	0.248091	4.34932	-0.257017	0.209454	4.3822	-0.563441	-0.550097	4.74467	-0.358941	-0.582569	4.71251	-0.419129	-0.245558	4.44208	-0.594224	0.498497	2.96543	0.024786	0.483044	2.99546	-0.564522	0.385611
45	STFM07.txt	Steinkopf	F	M	7	0.45714	0.421913	3.16084	0.451779	0.416354	1.94471	0.13183	-0.20889	4.59167	-0.757715	0.329344	3.02114	1.05858	-0.673422	3.00278	-0.0018927	-0.378044	3.44587	-0.0133343	-0.473092	2.8935	0.0692061	0.0067399	4.45418	0.310434	-0.139841	4.48981	-0.327242	-0.737165	4.76144	-0.132252	-0.847207	4.78447	-0.0186646	-0.475793	4.54041	0.0928977	0.417867	3.13882	0.659636	0.181204	3.14691	-0.0314967	0.245133
50	SWBF47.txt	SomersetWest	B	F	47	0.44473	-0.0052105	3.03383	0.428712	0.035366	1.89054	-0.44561	-0.154704	4.28916	-0.336074	0.883938	2.78587	-0.0962555	-1.00383	2.76079	-0.544413	-0.13311	3.24787	-0.526177	-0.110179	2.70043	-0.25903	-0.0365083	4.2315	-0.216513	-0.214664	4.21531	-1.02817	-0.128328	4.46086	-0.959763	-0.349222	4.41229	-0.613911	-0.196819	4.1948	0.183806	0.287572	3.02242	0.3032	-0.341402	3.01437	0.0837916	0.168383
51	SWBM44.txt	SomersetWest	B	M	44	-0.0855379	0.48999	3.09272	-0.103621	0.500992	1.95444	-0.203735	-0.303048	4.51531	-1.18279	-0.0592188	2.91277	0.757678	-0.359551	2.9299	-0.233726	-0.502153	3.2893	-0.281332	-0.52233	2.83666	-0.278107	-0.0753957	4.41754	-0.0308841	-0.146298	4.41819	-0.495501	-0.913829	4.67944	-0.25364	-0.922684	4.72689	-0.268265	-0.573266	4.45124	-0.442788	0.274622	3.09516	0.20586	0.200168	3.10797	-0.421197	0.218454
52	SWCF34.txt	SomersetWest	C	F	34	0.384839	0.347543	3.00115	0.441818	0.339319	1.87956	-0.56433	-0.198108	4.28582	-0.62156	0.787108	2.76217	0.285367	-0.824452	2.84078	-0.483096	-0.201139	3.2382	-0.471118	-0.17924	2.67077	-0.422469	0.0107768	4.26048	-0.282539	-0.231969	4.14631	-1.14138	-0.467685	4.36197	-1.0272	-0.644581	4.36121	-0.692822	-0.287541	4.12495	-0.0364317	0.48086	3.11076	0.305082	-0.132457	3.14247	-0.203306	0.354278
53	SWCF35.txt	SomersetWest	C	F	35	0.579434	0.19523	3.21504	0.588986	0.132737	1.79862	-0.0988467	-0.51876	4.58053	-0.671879	0.36681	2.7906	0.970244	-1.01818	2.90035	-0.0683105	-0.576685	3.44934	-0.112659	-0.590846	2.86007	-0.0856932	-0.330336	4.50489	0.132424	-0.460595	4.47145	-0.691278	-0.97757	4.68335	-0.506249	-1.13283	4.71038	-0.268582	-0.751862	4.43905	0.223312	0.263315	3.11833	0.721849	-0.122244	3.14961	0.110309	0.0884055
54	SWCM36.txt	SomersetWest	C	M	36	-0.0497479	0.559133	3.17312	0.0108617	0.665628	1.96678	-0.41888	-0.482653	4.35975	-1.16163	0.328192	2.89228	0.585198	-0.425889	2.82601	-0.43846	-0.396896	3.28891	-0.4061	-0.311451	2.7395	-0.435648	-0.215839	4.26614	-0.199661	-0.301401	4.28096	-0.74563	-1.0091	4.438	-0.575451	-1.08863	4.39538	-0.487714	-0.593045	4.23259	-0.322812	0.509235	3.24084	0.19362	0.254311	3.17541	-0.491987	0.230022
55	SWCM37.txt	SomersetWest	C	M	37	0.275754	0.415917	3.17007	0.346926	0.482587	1.99724	0.106328	-0.668903	4.39957	-0.813298	-0.145743	2.87213	1.16683	-0.390626	2.81562	0.0934248	-0.622057	3.33452	0.114037	-0.562879	2.77302	0.0256981	-0.42751	4.37536	0.238045	-0.507414	4.39079	-0.0955838	-1.32135	4.49109	0.104274	-1.34149	4.50143	0.061063	-0.790516	4.28716	-0.0828966	0.279532	3.24845	0.566715	0.163049	3.23577	-0.102284	-0.0320481
56	SWDF40.txt	SomersetWest	D	F	40	0.60408	0.264731	3.23171	0.627148	0.248674	1.82921	-0.389031	0.0352533	4.61866	-0.341043	1.08861	2.81548	0.21984	-0.951102	2.86802	-0.362969	0.018828	3.4306	-0.393888	-0.0206608	2.8302	-0.0663972	0.214842	4.49825	-0.00185318	0.0288094	4.51655	-1.20953	-0.0459934	4.79107	-1.14623	-0.290178	4.77863	-0.542364	-0.0231364	4.46067	0.422525	0.465205	3.19771	0.435153	-0.114206	3.15565	0.281936	-0.183965
[truncated: 64 more columns]
