# Supplementary material for: New insights into morphological adaptation in common mole‐rats (Cryptomys hottentotus hottentotus) along an aridity gradient
Source: Ecol Evol. 2024 Apr 21;14(4):e11301. doi: 10.1002/ece3.11301 (PMC11033624; doi:10.1002/ece3.11301)
Supplement: Supplementary file 4 — Table S1. [file ECE3-14-e11301-s003.xlsx]

## Sheet: Sheet1
Individual	Population	Colony	Sex	Age class	Organs	Body	Skull	Fur
CH51	Steinkopf	S	M	NA	Y	Y	N	N
CH52	Steinkopf	S	M	NA	Y	Y	N	N
CHH-H1	No Heep	D	M	3	Y	Y	N	N
CHH-H10	No Heep	A	M	4	Y	Y	N	N
CHH-H108	Darling	E	F	NA	N	Y	N	N
CHH-H109	Klawer	F	F	NA	N	Y	N	N
CHH-H11	No Heep	A	M	4	Y	Y	Y	Y
CHH-H12	No Heep	A	M	3	Y	Y	Y	Y
CHH-H13	No Heep	A	F	4	Y	Y	N	Y
CHH-H14	No Heep	N	F	3	Y	Y	N	N
CHH-H15	Steinkopf	B	M	3	Y	Y	Y	Y
CHH-H16	Steinkopf	B	F	4	Y	Y	N	Y
CHH-H17	Steinkopf	E	F	4	Y	Y	N	N
CHH-H18	Steinkopf	E	M	4	Y	Y	Y	N
CHH-H19	Steinkopf	E	M	3	Y	Y	Y	Y
CHH-H2	Steinkopf	D	F	3	Y	Y	Y	Y
CHH-H20	Steinkopf	E	F	4	Y	Y	Y	N
CHH-H21	Steinkopf	E	F	3	Y	Y	Y	Y
CHH-H22	Steinkopf	E	M	4	Y	Y	Y	N
CHH-H23	No Heep	G	M	3	Y	Y	N	N
CHH-H24	No Heep	G	M	3	Y	Y	Y	N
CHH-H25	No Heep	G	M	4	Y	Y	Y	N
CHH-H26	No Heep	G	M	4	Y	Y	N	Y
CHH-H27	No Heep	G	M	4	Y	Y	Y	N
CHH-H28	No Heep	G	M	4	Y	Y	Y	N
CHH-H29	No Heep	D	M	4	Y	Y	N	N
CHH-H3	No Heep	Y	M	4	Y	Y	N	N
CHH-H30	No Heep	D	M	4	Y	Y	Y	Y
CHH-H31	Steinkopf	C	F	2	Y	Y	Y	Y
CHH-H32	No Heep	F	F	4	Y	Y	Y	Y
CHH-H33	No Heep	A	F	4	Y	Y	Y	Y
CHH-H34	Somerset West	C	F	1	Y	Y	Y	N
CHH-H35	Somerset West	C	F	2	Y	Y	Y	N
CHH-H36	Somerset West	C	M	1	Y	Y	Y	Y
CHH-H37	Somerset West	C	M	1	Y	Y	Y	N
CHH-H38	Klawer	F	M	3	Y	Y	Y	N
CHH-H39	Somerset West	D	M	1	Y	Y	Y	Y
CHH-H4	Steinkopf	J	F	3	Y	Y	N	Y
CHH-H40	Somerset West	D	F	2	Y	Y	Y	Y
CHH-H41	Darling	E	F	1	Y	Y	Y	Y
CHH-H42	Darling	E	M	4	Y	Y	Y	Y
CHH-H43	Darling	E	F	1	Y	Y	Y	N
CHH-H44	Somerset West	B	M	1	Y	Y	Y	Y
CHH-H45	Somerset West	B	F	1	Y	Y	Y	Y
CHH-H46	Somerset West	B	F	1	Y	Y	Y	Y
CHH-H47	Somerset West	B	F	1	Y	Y	Y	Y
CHH-H48	Klawer	D	F	2	Y	Y	Y	Y
CHH-H49	Klawer	A	M	2	Y	Y	Y	Y
CHH-H5	Steinkopf	J	M	4	Y	Y	N	Y
CHH-H50	Klawer	A	M	3	Y	Y	Y	Y
CHH-H51	Klawer	A	F	3	Y	Y	Y	Y
CHH-H52	Klawer	A	M	3	Y	Y	Y	Y
CHH-H53	Klawer	A	F	1	Y	Y	Y	Y
CHH-H54	Klawer	A	F	2	Y	Y	Y	Y
CHH-H55	Darling	B	M	2	Y	Y	Y	Y
CHH-H56	Darling	B	M	1	Y	Y	Y	Y
CHH-H57	Somerset West	A	M	4	Y	Y	Y	Y
CHH-H58	Somerset West	A	M	4	Y	Y	Y	Y
CHH-H59	Darling	D	M	2	Y	Y	Y	Y
CHH-H6	No Heep	N	M	2	Y	Y	Y	Y
CHH-H60	Darling	D	M	2	Y	Y	Y	Y
CHH-H61	Darling	A	M	1	Y	Y	Y	Y
CHH-H62	Darling	C	F	2	Y	Y	Y	Y
CHH-H63	Klawer	C	F	2	Y	Y	Y	Y
CHH-H64	Klawer	C	M	3	Y	Y	Y	Y
CHH-H65	Darling	D	F	1	Y	Y	Y	Y
CHH-H66	Darling	D	F	3	Y	Y	Y	Y
CHH-H67	Klawer	E	F	1	Y	Y	Y	Y
CHH-H68	Klawer	E	M	2	Y	Y	Y	Y
CHH-H69	Darling	E	F	2	Y	Y	Y	Y
CHH-H7	Steinkopf	F	F	3	Y	Y	Y	Y
CHH-H8	Steinkopf	F	F	3	Y	Y	Y	Y
CHH-H9	No Heep	W	F	4	Y	Y	Y	Y
CHK1	No Heep	K	F	NA	N	Y	N	N
CHK2	No Heep	K	M	NA	N	Y	N	N
